# Supplementary material for: Thiophenium Salts as New Oxidant for Redox Polymerization under Mild- and Low-Toxicity Conditions
Source: Molecules. 2023 Jan 7;28(2):627. doi: 10.3390/molecules28020627 (PMC9861688; doi:10.3390/molecules28020627)
Supplement: Supplementary file 1 [file molecules-28-00627-s001.zip]

Archive with 1 entries (1 files):
- molecules-2074877-supplementary.pdf
